# Supplementary material for: Cortisol reactivity to psychosocial stress in vulnerable and grandiose narcissists: An exploratory study
Source: Front Psychol. 2023 Jan 6;13:1067456. doi: 10.3389/fpsyg.2022.1067456 (PMC9852882; doi:10.3389/fpsyg.2022.1067456)
Supplement: Supplementary file 1 [file Data_Sheet_1.XLSX]

## Sheet: Data
Subject	Sex (1 = male, 2 = female)	Age	Pre-TSST	Post-TSST	Pre-TSST-anger	Pre_TSST_shame	Pre-TSST-happiness	Pre-TSST-sadness	Pre-TSST-afraid	Pre-TSST-STAI	Pre-TSST-shame_behavior	Pre-TSST-devaluation	Post-TSST-anger	Post_TSST_shame	Post-TSST-happiness	Post-TSST-sadness	Post-TSST-afraid	Post-TSST-STAI	Post-TSST-shame_behavior	Post-TSST-devaluation	HSNS_score	NPI_score	SPQ_ideas_of_reference	SPQ_social_anxiety	SPQ_odd_beliefs	SPQ_unusual_experiences	SPQ_eccentric_behavior	SPQ_no_close_friends	SPQ_odd_speech	SPQ_constricted_affect	SPQ_paranoid_ideation	SPQ_cognitive_perceptual	SPQ_interpersonal	SPQ_disorganized	SPQ_global_score	PPI_mach_score	PPI_fear_score	PPI_rebel_score	PPI_blame_score	PPI_stress_score	PPI_cold_score	PPI_social_score	PPI_care_score	PPI_global_score	Openess_to_experience	Conscientiousness	Agreeableness	Extraversion	Emotionality
1	1	25	-0.3	0.4	1	1	4	1	1	30	10	6	2	3	4	5	1	50	32	12	40	13	7	15	6	8	13	10	5	9	9	30	43	11	86	16	16	16	14	21	19	19	11	132	45	41	28	36	31
2	1	26	-0.62	0.04	1	2	5	1	1	33	14	8	1	1	5	1	1	41	23	11	24	10	4	15	4	5	13	3	6	3	6	19	27	10	60	15	8	9	18	19	10	18	8	105	48	45	39	28	38
3	1	25	-0.55	0.08	2	2	4	2	3	39	14	8	3	3	3	3	4	59	28	16	28	6	6	16	8	11	8	8	8	9	8	33	41	16	85	9	8	11	11	21	15	12	12	99	33	37	33	29	34
4	1	25	0.29	0.39	4	2	5	2	2	44	14	9	4	5	5	4	5	48	34	16	35	22	11	12	15	15	15	10	11	11	11	52	44	26	114	15	20	20	20	14	14	20	14	137	35	31	31	33	32
5	1	25	-1.19	-0.98	1	1	5	1	1	28	11	4	1	4	5	2	1	47	29	14	27	8	12	16	4	8	17	9	11	6	10	34	41	15	97	11	18	10	7	19	17	13	9	104	29	39	35	33	24
6	1	21	-0.93	-1.03	3	5	2	4	1	44	17	22	6	4	2	2	1	64	28	24	30	19	9	16	4	13	20	4	7	10	4	30	34	11	89	17	28	26	7	20	16	12	15	141	41	24	33	24	19
7	1	20	-1.01	-0.62	1	3	5	5	2	34	16	6	1	1	5	1	1	35	25	10	31	7	12	17	4	14	16	6	6	12	6	36	41	10	97	15	16	17	10	17	12	14	12	113	45	30	34	32	36
8	1	34	-0.78	-0.82	1	1	7	1	1	20	9	4	1	1	7	1	1	20	11	4	20	28	3	4	4	6	9	3	6	7	8	21	22	10	51	14	23	15	15	15	8	25	9	124	47	33	27	46	30
9	1	19	-0.6	-0.77	1	1	6	1	1	30	9	5	1	1	7	1	1	37	13	9	24	11	11	13	5	10	15	6	4	8	7	33	34	9	81	15	21	17	10	18	14	17	9	121	38	37	35	37	29
10	1	42	-1.13	-1.28	1	1	7	1	1	22	9	4	1	1	7	1	1	20	9	10	31	25	13	11	12	14	12	7	8	9	10	49	37	20	99	18	19	22	24	19	12	24	7	145	34	30	32	32	28
11	1	31	-0.82	-0.69	1	1	3	1	1	37	10	7	1	1	4	1	1	38	16	7	38	9	9	19	5	6	16	12	5	10	7	27	48	10	93	15	8	10	14	18	20	8	9	102	41	45	26	27	27
12	1	25	-0.5	-0.69	2	2	5	2	2	41	24	9	2	2	5	2	2	41	18	15	22	21	6	7	7	7	4	3	6	6	12	32	28	13	59	19	19	13	16	25	7	25	7	131	39	43	35	38	26
13	1	53	-0.67	-0.64	1	1	4	4	1	37	14	7	5	3	1	3	1	56	42	18	24	12	5	9	4	5	7	7	6	8	3	17	27	10	55	9	15	7	8	25	24	16	12	116	35	37	37	31	25
14	1	18	-0.72	-0.4	1	1	4	2	1	32	11	9	1	1	4	1	1	35	11	9	26	7	6	13	5	14	15	10	6	11	8	33	42	11	92	14	16	15	11	17	12	15	14	114	44	35	43	37	27
15	1	19	-1.1	-1.15	1	1	4	3	1	39	10	11	1	5	3	1	1	51	21	16	29	8	6	10	5	7	7	8	4	8	5	23	31	9	61	16	13	17	8	18	12	16	8	108	39	32	32	31	33
16	1	22	-0.83	-0.8	6	1	3	2	2	44	18	7	4	1	3	2	1	52	12	7	29	18	9	8	7	8	7	8	5	10	7	31	33	12	72	18	13	14	9	17	21	17	9	118	29	41	23	32	32
17	1	32	-1.03	-0.97	1	3	6	2	1	33	11	11	3	5	5	1	3	55	33	20	37	14	3	17	7	4	15	8	3	10	5	19	40	10	77	12	15	11	8	15	21	18	10	110	44	48	37	29	32
18	2	25	0.26	0.17	1	1	5	1	1	24	9	6	1	1	6	1	1	40	9	10	35	13	5	11	10	15	10	10	10	12	11	41	44	20	99	17	22	17	20	18	10	16	12	132	37	40	29	25	43
19	2	24	-1.55	-0.87	1	1	4	1	1	20	9	8	1	1	5	1	1	24	11	8	34	11	7	13	4	9	4	3	9	3	7	27	26	13	60	20	20	15	9	15	11	21	17	128	40	33	25	37	40
20	2	23	-0.26	-0.57	1	1	6	1	1	27	9	5	1	1	6	1	1	28	9	5	15	2	3	5	4	4	5	3	3	4	3	14	15	7	36	8	12	12	10	19	8	19	8	96	43	40	37	41	40
21	2	26	-0.27	-0.35	2	4	5	3	3	38	10	10	5	4	4	2	2	40	15	7	30	19	5	6	4	10	18	3	8	6	10	29	25	12	71	18	7	10	15	14	15	26	7	112	46	38	24	39	41
22	2	22	-0.23	-0.19	1	1	6	1	1	34	13	9	2	3	3	3	4	62	47	13	24	25	3	8	4	7	4	5	4	6	5	19	24	8	48	13	20	15	7	27	16	21	9	128	34	41	41	47	23
23	2	20	-1.27	-1.36	1	1	4	1	1	43	29	11	4	6	3	5	7	64	55	22	40	24	9	16	8	10	15	14	6	9	9	36	48	14	101	18	13	15	20	11	14	17	13	121	36	31	22	31	33
24	2	20	-0.64	-0.21	1	2	5	4	5	35	11	16	4	7	2	7	5	71	60	25	33	11	13	20	8	10	7	6	10	11	10	41	47	18	96	7	12	9	16	13	8	15	11	91	41	46	27	35	34
25	2	20	-0.59	-0.45	1	1	4	1	1	24	9	7	2	2	4	2	2	41	15	8	29	9	9	12	7	10	6	7	10	6	10	36	35	17	79	15	15	12	12	17	18	24	14	127	33	31	42	42	32
26	2	24	-1.2	-0.98	7	1	1	1	1	50	9	10	1	1	1	1	1	53	9	10	43	23	14	17	19	20	19	13	14	14	14	67	58	33	149	23	19	20	25	18	13	18	15	151	33	29	33	31	34
27	2	23	-0.53	-0.47	1	1	4	1	1	42	11	6	1	1	3	1	1	55	33	15	30	17	7	17	4	8	10	6	6	8	8	27	39	10	76	19	12	11	14	20	16	14	11	117	27	41	20	27	33
28	2	22	-1.35	-1.16	2	1	4	2	2	41	14	9	2	3	3	3	1	50	32	17	30	20	12	16	10	14	13	3	9	7	8	44	34	19	93	11	25	24	9	13	11	17	8	118	43	43	35	35	39
29	2	19	-0.81	-0.53	1	1	4	1	1	35	12	6	1	1	3	1	1	55	29	10	35	14	8	12	4	16	10	8	8	11	9	37	40	12	89	20	16	15	12	15	16	16	7	117	33	40	37	29	33
30	2	20	-0.94	-0.83	2	1	6	1	1	24	9	4	4	1	7	1	1	29	28	16	26	26	10	7	8	10	5	4	9	10	12	40	33	17	77	20	22	13	21	17	12	25	17	147	20	35	22	36	35
31	2	23	-0.82	-0.54	1	1	1	1	1	36	9	6	7	1	1	1	1	49	9	10	29	12	9	12	12	12	12	9	9	9	9	42	39	21	96	20	18	19	20	16	15	20	14	142	30	30	30	30	30
32	2	19	-0.95	-0.78	1	1	4	1	1	23	9	6	1	2	5	1	1	25	9	6	31	14	8	11	5	9	11	8	5	9	9	31	37	10	79	17	10	10	14	18	16	18	12	115	34	40	40	41	34
33	2	18	-1.12	-0.71	1	1	4	1	1	35	12	6	1	1	2	1	1	48	15	7	24	8	10	14	10	11	15	6	10	9	8	39	37	20	97	17	16	18	10	19	14	18	14	126	38	26	36	28	33
34	2	20	-0.57	-0.49	1	2	6	1	1	22	11	4	2	3	5	1	1	42	35	11	35	16	5	13	6	4	10	6	5	5	5	20	29	11	60	12	10	13	7	13	11	13	14	93	37	34	24	32	45
35	2	28	-0.94	-0.88	1	5	7	2	4	46	19	14	5	7	1	7	7	55	52	23	29	10	9	11	14	9	6	6	9	8	8	40	33	23	81	14	17	11	17	9	20	9	18	115	30	23	35	23	41
36	2	22	-0.68	-0.76	2	2	5	3	2	39	16	6	2	1	5	1	1	36	14	6	27	13	8	12	9	8	15	5	9	4	9	34	30	18	81	15	17	22	10	19	14	17	12	126	40	41	33	35	32
37	2	18	-1	-1.05	1	1	4	1	1	30	10	5	1	1	4	1	1	43	18	5	24	9	9	13	5	7	19	4	5	9	7	28	33	10	82	9	14	8	10	12	13	16	8	90	45	43	36	38	40
38	2	20	-0.74	-0.79	4	2	5	3	2	33	13	8	4	4	4	3	4	37	18	14	35	28	12	15	14	15	12	7	9	9	11	52	42	23	108	18	13	13	21	10	14	19	14	122	29	28	25	33	42
39	2	20	-0.84	-0.93	1	1	2	1	1	25	9	9	1	3	1	1	2	48	34	16	22	17	6	7	9	13	14	10	7	5	8	36	30	16	81	15	25	19	7	24	19	20	17	146	39	33	40	36	26
40	2	27	-1.09	-1.22	1	1	5	2	1	50	36	16	1	1	6	1	2	52	36	21	29	20	12	17	15	7	6	7	4	8	12	46	44	19	91	15	17	17	13	19	10	15	9	115	47	40	31	32	28
41	2	22	-1.1	-1.28	1	1	3	3	1	48	11	9	7	5	1	2	1	58	54	26	35	21	10	12	6	12	14	3	11	7	11	39	33	17	91	23	25	21	14	11	8	26	9	137	38	36	34	43	46
42	2	30	-0.96	-0.96	1	1	4	1	2	33	11	6	5	5	1	3	1	58	56	26	31	14	9	13	6	7	7	7	4	8	6	28	34	10	69	10	7	7	10	20	19	15	9	97	33	40	34	31	36
43	2	20	-1.35	-1.15	2	3	6	4	1	37	31	11	1	5	5	2	1	39	24	13	27	6	6	17	4	8	14	4	9	7	8	26	36	13	79	11	10	10	7	13	11	14	9	85	32	32	26	31	43
44	2	31	-0.82	-0.8	2	2	5	1	1	23	13	5	1	4	3	1	1	32	17	7	23	6	7	14	4	5	7	3	5	5	6	22	28	9	58	11	14	13	12	22	19	10	13	114	30	38	31	26	31
45	2	28	-0.86	-0.66	1	2	4	3	2	65	20	18	3	2	2	1	1	58	12	13	34	13	7	14	10	12	12	12	8	12	9	38	47	18	100	12	14	10	16	14	18	17	15	116	33	36	29	33	36
46	2	22	-1.37	-1.23	2	1	4	2	1	36	19	7	1	1	4	1	1	36	11	10	35	15	3	15	4	4	6	9	5	6	3	14	33	9	59	15	15	12	9	10	10	21	12	104	39	41	32	39	30
47	2	23	-1.27	-0.93	1	1	1	1	1	49	9	14	1	1	1	1	1	51	14	14	38	4	10	15	13	12	14	11	12	10	10	45	46	25	111	13	8	17	13	11	11	17	14	104	39	38	31	31	34
[truncated: 3 more columns]

## Sheet: Acronyms
	Acronym	Meaning
	TSST	Trier Social Stress Task
	STAI	State-Trait Anxiety Inventory
	HSNS	Hypersensitive Narcissism Scale
	NPI	Narcissistic Personality Inventory
	SPQ	Schizotypal Personality Questionnaire
	PPI	Psychopathic Personality Questionnaire
	AQ	Autism Spectrum Quotient
